# Supplementary material for: Study Destination Choice and Career Preferences of International Students at China Pharmaceutical University
Source: Pharmacy (Basel). 2022 Nov 10;10(6):149. doi: 10.3390/pharmacy10060149 (PMC9680234; doi:10.3390/pharmacy10060149)
Supplement: Supplementary file 1 [file pharmacy-10-00149-s001.zip]

Archive with 1 entries (1 files):
- pharmacy-1959327-supplementary.pdf
